# Supplementary material for: Diffusion-Enhanced Förster Resonance Energy Transfer in Flexible Peptides: From the Haas-Steinberg Partial Differential Equation to a Closed Analytical Expression
Source: Polymers (Basel). 2023 Jan 30;15(3):705. doi: 10.3390/polym15030705 (PMC9919848; doi:10.3390/polym15030705)
Supplement: Supplementary file 1 [file polymers-15-00705-s001.zip]

Archive with 1 entries (1 files):
- polymers-2140036-supplementary.pdf
